# Supplementary material for: Changing the Tolerance of the Intolerant: Does Large Carnivore Policy Matter?
Source: Animals (Basel). 2024 Aug 15;14(16):2358. doi: 10.3390/ani14162358 (PMC11350789; doi:10.3390/ani14162358)
Supplement: Supplementary file 1 [file animals-14-02358-s001.zip]

Archive with 1 entries (1 files):
- animals-3110497-supplementary.pdf
